# Supplementary material for: Cannabis- and Substance-Related Epidemiological Patterns of Chromosomal Congenital Anomalies in Europe: Geospatiotemporal and Causal Inferential Study
Source: Int J Environ Res Public Health. 2022 Sep 6;19(18):11208. doi: 10.3390/ijerph191811208 (PMC9517644; doi:10.3390/ijerph191811208)
Supplement: Supplementary file 1 [file ijerph-19-11208-s001.zip]

Archive with 1 entries (1 files):
- ijerph-1861445-supplementary.pdf
